# Supplementary material for: Expression of Connexins 37/40 and Pannexin 1 in Early Human and Yotari (Dab1−/−) Meninges Development
Source: Biomedicines. 2025 Dec 15;13(12):3088. doi: 10.3390/biomedicines13123088 (PMC12730412; doi:10.3390/biomedicines13123088)
Supplement: Supplementary file 1 [file biomedicines-13-03088-s001.zip]

Archive with 1 entries (1 files):
- biomedicines-3978152-supplementary.pdf
